# Supplementary material for: Horizontally Acquired nrDNAs Persist in Low Amounts in Host Hordeum Genomes and Evolve Independently of Native nrDNA
Source: Front Plant Sci. 2021 May 17;12:672879. doi: 10.3389/fpls.2021.672879 (PMC8165317; doi:10.3389/fpls.2021.672879)
Supplement: Supplementary Table 1 — Characteristics of Hordeum samples used in the study. [file Table_1.xlsx]

## Sheet: 210129_CN_table_output
Supplementary Table S1. Characteristics of Hordeum samples used in the study. For each accession, details of geography, genome size, number of rDNA loci, and copy number of nrDNA, are given. rDNA loci: samples in which the number of rDNA loci was identified in this study, are marked with asterisk
										copy number of ribotype (absolute values)					proportion of foreign ribotypes (compared to native ribotype, given in percents)
Genus	Species	Subspecies	Genotype	Clade	Subclade	Geography	rDNA loci (pairs)	Genome size (pg/2C)	DNA extract concentration (ng/µl)	Paspalum	Panicum	Euclasta	Setaria	Native	Paspalum	Panicum	Euclasta	Setaria
Hordeum	bogdanii		BCC2063	I-Eurasia	I-Eurasia	Central_Asia	1*	9.48	8.96	NA	21	NA	NA	7914	NA	0.26	NA	NA
Hordeum	bogdanii		BCC2070	I-Eurasia	I-Eurasia	Central_Asia	1*	9.48	146	NA	13	NA	NA	10727	NA	0.13	NA	NA
Hordeum	californicum		BCC2057	I-America	I-America-Californicum	North_America	1*	8.9	106	131	7	29	NA	6700	1.95	0.1	0.43	NA
Hordeum	californicum		BCC2058	I-America	I-America-Californicum	North_America	1	8.9	147	NA	17	10	NA	10257	NA	0.17	0.1	NA
Hordeum	chilense		GRA1000	I-America	I-America-Core	Central_Argentina	2	8.77	49.4	98	36	NA	NA	21665	0.45	0.16	NA	NA
Hordeum	comosum		JB412	I-America	I-America-Core	Patagonia	NA	8.97	354	12	10	60	4	3929	0.3	0.26	1.54	0.09
Hordeum	cordobense		BCC2067	I-America	I-America-muticum/cordobense	Central_Argentina	2*	9.19	74.8	9	14	14	NA	4122	0.22	0.34	0.34	NA
Hordeum	erectifolium		BCC2026	I-America	I-America-Core	Central_Argentina	2*	9.49	326	45	NA	NA	4	22282	0.2	NA	NA	0.02
Hordeum	euclaston		BCC2022	I-America	I-America-Core	Central_Argentina	2*	6.85	256	259	NA	NA	NA	7688	3.37	NA	NA	NA
Hordeum	euclaston		BCC2029	I-America	I-America-Core	Central_Argentina	2	6.85	84.2	8	NA	NA	NA	5145	0.16	NA	NA	NA
Hordeum	flexuosum		BCC2023	I-America	I-America-Core	Central_Argentina	2*	8.51	368	59	16	2	NA	13980	0.42	0.12	0.01	NA
Hordeum	intercedens		BCC2044	I-America	I-America-Core	North_America	2*	7.01	72.6	3	NA	NA	NA	20448	0.01	NA	NA	NA
Hordeum	intercedens		BCC2059	I-America	I-America-Core	North_America	2	7.01	106	15	NA	NA	NA	5109	0.3	NA	NA	NA
Hordeum	muticum		BCC2014	I-America	I-America-muticum/cordobense	Central_Argentina	1*	9.57	174	NA	10	6	NA	4865	NA	0.2	0.12	NA
Hordeum	muticum		BCC2042	I-America	I-America-muticum/cordobense	Central_Argentina	1*	9.57	232	NA	20	49	NA	2131	NA	0.92	2.31	NA
Hordeum	patagonicum	magellanicum	BCC2065	I-America	I-America-Core	Patagonia	NA	9.33	181	39	25	73	NA	13212	0.29	0.19	0.56	NA
Hordeum	patagonicum	mustersii	BCC2033	I-America	I-America-Core	Patagonia	NA	8.77	148	18	15	NA	NA	1689	1.09	0.88	NA	NA
Hordeum	patagonicum	patagonicum	BCC2031	I-America	I-America-Core	Patagonia	NA	9.46	34.8	40	18	132	NA	2543	1.58	0.71	5.17	NA
Hordeum	patagonicum	patagonicum	BCC2064	I-America	I-America-Core	Patagonia	NA	9.46	77.6	79	55	NA	NA	2131	3.69	2.57	NA	NA
Hordeum	patagonicum	setifolium	BCC2032	I-America	I-America-Core	Patagonia	2*	9.61	384	4	25	148	NA	6056	0.07	0.41	2.44	NA
Hordeum	patagonicum	setifolium	BCC2038	I-America	I-America-Core	Patagonia	2	9.61	344	16	21	120	13	15936	0.1	0.13	0.75	0.08
Hordeum	pubiflorum		BCC2068	I-America	I-America-Core	Patagonia	2	8.7	330	4	17	7	NA	1902	0.21	0.9	0.35	NA
Hordeum	pubiflorum		BCC2028	I-America	I-America-Core	Patagonia	2*	8.7	138	8	29	45	NA	5759	0.14	0.5	0.79	NA
Hordeum	pusillum		BCC2043	I-America	I-America-Core	North_America	2*	7.16	634	401	NA	NA	NA	14469	2.77	NA	NA	NA
Hordeum	pusillum		BCC2049	I-America	I-America-Core	North_America	2*	7.16	75.4	NA	NA	NA	NA	10507	NA	NA	NA	NA
Hordeum	roshevitzii		BCC2015	I-Eurasia	I-Eurasia	Central_Asia	1*	9.69	180	NA	11	NA	NA	10515	NA	0.11	NA	NA
Hordeum	roshevitzii		BCC2069	I-Eurasia	I-Eurasia	Central_Asia	1*	9.69	206	NA	24	NA	NA	11760	NA	0.2	NA	NA
Hordeum	stenostachys		BCC2021	I-America	I-America-Core	Central_Argentina	2*	9.38	73.8	76	26	474	11	3946	1.94	0.65	12.02	0.27
Hordeum	stenostachys		BCC2041	I-America	I-America-Core	Central_Argentina	2*	9.38	141	23	NA	NA	21	10568	0.22	NA	NA	0.2
Hordeum	gussoneanum		BCC2005	Xa	Xa	NA	1	10.41	114	NA	NA	NA	NA	7223	NA	NA	NA	NA
Hordeum	gussoneanum		BCC2012	Xa	Xa	NA	1	10.41	143	NA	NA	NA	NA	2838	NA	NA	NA	NA
Hordeum	marinum	marinum	BCC2001	Xa	Xa	NA	1*	9.1	21	NA	NA	NA	NA	7826	NA	NA	NA	NA
Hordeum	marinum	marinum	BCC2006	Xa	Xa	NA	1*	9.1	18.5	NA	NA	NA	NA	20226	NA	NA	NA	NA
Hordeum	murinum	glaucum	BCC2002	Xu	Xu	NA	2*	9.11	50.4	NA	NA	NA	NA	21900	NA	NA	NA	NA
Hordeum	murinum	glaucum	BCC2017	Xu	Xu	NA	2*	9.11	162	NA	NA	NA	NA	40784	NA	NA	NA	NA
Hordeum	vulgare	spontaneum	F2097	H	H	NA	2	10.67	60.6	NA	NA	NA	NA	24415	NA	NA	NA	NA
Hordeum	vulgare	vulgare	HOR3094	H	H	NA	2	10.59	134	NA	NA	NA	NA	26556	NA	NA	NA	NA
